# Supplementary material for: Insights into female sperm storage from the spermathecal fluid proteome of the honeybee Apis mellifera
Source: Genome Biol. 2009 Jun 18;10(6):R67. doi: 10.1186/gb-2009-10-6-r67 (PMC2718501; doi:10.1186/gb-2009-10-6-r67)
Supplement: Additional data file 1 — MS/MS spectra derived from trypsinated peptides of spermathecal fluid proteins were matched using Mascot (Matrix Sciences) against Honey Bee PreRelease 2.0. In each case: 'MOWSE' is the Mascot reported molecular weight search score (>37 is P < 0.05); 'Peptides' is the number of peptides matched to the protein above the threshold as outlined in materials and methods; and 'Gelspot' refers to the protein band number as shown in Figure 1. Shading indicates multiple matching data to the same Apis predicted protein sequence from gel bands. Seminal fluid and sperm data on the same proteins are reproduced from [19]. Bee genome GB number and the corresponding RefSeq protein GI from NCBI are given along with the assembly 4.0 gene ID for the bee genome. [file gb-2009-10-6-r67-S1.xls]

## Sheet: Sheet1
Additional data file 1 – Identification of proteins in honeybee spermathecal fluid by tandem MS analysis of two 1D-gels and two gel-free analyses of tryptic peptides MS/MS spectra were derived from trypsinated peptides of spermathecal fluid proteins were matched using Mascot (Matrix Sciences) against HoneyBeeHoney bee PreRelease 2.0. In each case ‘MOWSE’ is the Mascot reported Molecular Weight Se…
				mated queens							virgin queens		Baer et al (2009)		Baer et al (2009)		Protein Functional Description	Functional Group	NCBI best match annotation
Bee Pre2.0	RefSeq Protein acc	RefSeq Protein gi	Bee geneID	Gelspot	Gel run 1		Gel run 2		LC - MS run		LC - MS run		Seminal Fluid		Sperm Proteome
					Mowse	Peptides	Mowse	Peptides	Mowse	Peptides	Mowse	Peptides	Mowse	Peptides	Mowse	Peptides
GB10009-PA	XP_396338.2	66524874	412886	SF 14			223	8(7)	236	12					108	8(8)	Tubulin alpha-1 chain	structural	Tubulin alpha-1 chain
GB10091-PA	XP_396702.1	48132776	413256								125	4					Cuticlin-1 precursor	structural	CG7802-PA, isoform A isoform 1
GB10122-PA	XP_394038.2	110762983	410559						363	12	321	14			94	8(6)	Tubulin, beta, 2	structural	Tubulin, beta, 2
GB10133-PA	XP_392913.2	66513527	409398	SF 32	328	13(12)	188	8(7)	65	1							Superoxide dismutase	AntiOx	Superoxide dismutase
GB10275-PA	XP_392313.1	48095525	408782	SF 14	251	24(19)	489	18(15)	439	16	457	23	269	7			Tubulin isoform B	structural	Tubulin at 56D CG9277-PB, isoform B [
							429	18(16)
GB10355-PA	NP_001011607.1	58585154	406130						142	3	84	3					Melittin	Bee Venom	Melittin
GB10397-PA	XP_001119884.1	110750754	724274								57	3					Alpha-crystallin	chaperone	Protein lethal(2)essential for life
GB10467-PA	XP_396131.3	110755553	412675	SF 18	41	7(7)			54	2			57	2			aspartate aminotransferase 2 precursor	AA metabolism	aspartate aminotransferase 2 precursor
GB10498-PA	XP_624361.1	66535082	551975	SF 30	63	7(6)	228	10(10)	113	4	105	2					Peroxiredoxin	AntiOx	Peroxiredoxin 2540 CG11765-PA
GB10514-PA	XP_391936.2	66521545	408388	SF 14	68	5(4)	291	12(11)	340	17	245	5			729	37(36)	alpha tubulin	structural	alpha tubulin
							88	6(3)
GB10536-PA	NP_001035313.1	94158822									337	11					odorant binding protein 14	small molecular binding protein	odorant binding protein 14
GB10695-PA	XP_624390.1	66548684	552007	SF 13	331	42(36)	177	7(5)	214	9	153	6			76	10(9)	Pyruvate kinase	C metabolism	Pyruvate kinase CG7070-PB
GB10800-PA	XP_392814.2	66563290	409296	SF 1	54	3(2)											T-complex protein 1	chaperone	T-complex protein 1
GB10836-PA	XP_623199.1	66505007	408706	SF 3	73	11(10)											HSP70	chaperone	Hsc70Cb CG6603-PA, isoform A isoform 1
GB10973-PA	NP_001011603.1	58585146	550932						186	8	282	11	391	10			Arginine kinase	AA metabolism	Arginine kinase
GB10989-PA	XP_623495.1	66515272	551093	SF 8 & SF 9	253	25(24)	336	11(11)	658	25	403	16					Vacuolar ATPase catalytic subunit A,	ATP/transport	Vacuolar ATP synthase catalytic subunit A,
					52	7(7)
GB10992-PA	XP_623083.1	66530142	550686	SF 2	70	6(4)											ATP citrate lyase isoform A	C metabolism	ATP citrate lyase CG8322-PA, isoform A
GB11056-PA	XP_395047.3	110763826	411576	SF 16 & SF 17	94	8(7)	248	10(10)	194	6	166	5	55	2			Phosphoglycerate kinase isoform 1	C metabolism	Phosphoglycerate kinase isoform 1
					139	14(12)
GB11059-PA	XP_392490.3	110758758	408961	SF 6	107	4(3)											Retinoid- and fatty-acid binding protein	lipid metabolism	Retinoid- and fatty-acid binding protein
GB11282-PA	XP_396252.2	66512737	412799	SF 7	321	15(13)	49	3(3)	73	3	102	3					Moesin isoform D	structural	Moesin CG10701-PD, isoform D
GB11380-PA	XP_395359.3	110756584	411892	SF 18	37	3(3)	67	4(2)	130	2	47	1					Vacuolar H+ ATPase 44kD C subunit	ATP/transport	Vacuolar H+ ATPase 44kD C subunit
GB11461-PA	XP_395535.2	66536233	412069	SF 13	126	16(14)											UTP-glucose-1-phosphate uridylyltransferase	C metabolism	UGP CG4347-PA, isoform A isoform 1
GB11665-PA	XP_396769.2	66514614	413324						1661	46	1068	28	117	3			Chitinase-like protein	cell wall degradation, antifungal	Imaginal disc growth factor 4 CG1780-PA,
GB11876-PA	XP_623723.2	110760993	551323								146	9					LDLa domain containing chitin binding protein	cell wall degradation, antifungal	LDLa domain containing chitin binding protein 1 CG8756-PC, isoform C isoform 1
GB11920-PA	XP_394469.1	48095543	410994	SF 14			150	8(6)									Tubulin	structural	Tubulin at 60D CG3401-PA
GB11987-PA	XP_001122364.1	110764400	726641						131	4			101	2			unknown	unknown	no hit
GB12029-PA	XP_625100.1	66517659	552722	SF 24	77	7(4)											Glyoxalase domain-containing protein	AntiOx	CG1532-PA
GB12113-PA	XP_623725.1	66521459	551325								114	7					porin	Transport	porin CG6647-PA, isoform A
GB12447-PA	XP_393642.3	110766149	410158	SF 17	60	4(3)											CAP, adenylate cyclase-associated protein 1	ATP related	CAP, adenylate cyclase-associated protein 1
GB12488-PA	XP_391994.1	48098039	408446								55	4					Aconitase	C metabolism	Aconitase CG9244-PB
GB12562-PA	XP_391968.2	66522463	408421	SF 18	96	12(11)	50	4(2)	34	2	29	1					hypothetical protein	unknown	CG10513-PA isoform 1
							263	9(7)
GB12573-PA	XP_393545.2	66521738	410059						41	2	139	6	57	2			citrate synthase	C metabolism	lethal (1) G0030 CG3861-PA, isoform A
GB12586-PA	XP_623831.1	66531851	551435								88	3					Protein disulfide-isomerase precursor	AntiOx/Chaperone	Protein disulfide-isomerase precursor
GB12614-PA	XP_623487.1	66509769	410075						107	4	75	3					Actin	structural	Actin 88F CG5178-PA
GB12741-PA	XP_623084.1	66530423	550687								144	4					Aldehyde dehydrogenase	C metabolism	Aldehyde dehydrogenase CG3752-PA isoform 1
GB12818-PA	XP_001120346.1	110749634	725450								223	4					Histone 2A	DNA/RNA	CG31618-PA:Histone 2A; H2A is a subunit of the nucleosome, also Amel|GB13800-PA, Amel|GB18806-PA, Amel|GB18954-PA
GB12913-PA	XP_625098.1	66556287	552720	SF 24 & SF 25 & SF 26	74	13(11)	257	9(7)	239	8	215	11					Vacuolar proton pump E subunit	ATP/transport	Vacuolar proton pump E subunit
					91	18(13)	80	2(2)
					74	5(5)
GB12949-PA	XP_625090.1	66547531	552712						67	1	90	3					6-phosphogluconate dehydrogenase	C metabolism	6-phosphogluconate dehydrogenase
GB12951-PC	XP_391841.1	48097086	408289	SF 28	93	6(6)	353	9(9)	41	1	34	1					14-3-3-like protein	Signalling	14-3-3-like protein (Leonardo protein)
GB13049-PA	XP_394471.1	48095547	410996						381	13							Tubulin, beta, 2	structural	Tubulin, beta, 2
GB13058-PA	XP_397138.3	110763782	413697						82	3					360	31(28)	Dihydroxyacetone kinase 2	C metabolism	Dihydroxyacetone kinase 2
GB13229-PA	XP_393687.3	110760290	410204	SF 29			72	5(3)									PDZ and LIM domain protein	structural	CG30084-PC, isoform C
GB13237-PA	XP_395366.2	66561330	411897	SF 13	119	6(6)	109	5(3)	39	2	47	1					Phosphogluconate mutase	C metabolism	Phosphogluconate mutase CG5165-PA
					43	8(7)
GB13499-PA	XP_624346.1	66553147	551961	SF 33			60	2(2)	129	4	36	1					Vacuolar ATPase subunit G	ATP/transport	Vacuolar ATP synthase subunit G
GB13596-PA	XP_624156.2	110762902	551766								675	35					ATP synthase	ATP synthesis	ATP synthase- CG11154-PA, isoform A
GB13778-PA	XP_623567.2	110755198	551170	SF 12	45	13(2)	73	26(2)									unknown	unknown	dumpy CG33196-PB
GB13882-PA	XP_394662.3	110758428	411188	SF 22			321	13(10)	172	6							L-lactate dehydrogenase	C metabolism	Ecdysone-inducible gene L3 CG10160-PA
GB13955-PA	XP_397463.2	66517612	414027						51	3	112	8					N-acetyltransferase 5	C metabolism	CG14222-PA isoform
GB13999-PA	NP_001011578.1	58585104	406088	SF 1			102	10(3)	910	40	1196	49					Vitellogenin	structural	Vitellogenin
GB14012-PA	XP_396960.2	66525867	413517								83	3					phosphate carrier	Transport	CG9090-PA isoform 1
GB14517-PA	XP_623673.2	110764717	551276						50	1	115	4					Isocitrate dehydrogenase	C metabolism	Isocitrate dehydrogenase CG7176-PC
GB14548-PA	XP_396933.1	48138800	413489						249	7	172	6					Deoxyribonuclease II	DNA/RNA	Deoxyribonuclease II CG7780-PA
GB14639-PA	NP_001011564.1	58585070	406067						109	3	77	2					Major royal jelly protein 8	Royal Jelly	Major royal jelly protein 8
GB14758-PA	XP_392456.3	110758212	408928	SF 5	266	8(8)	70	2(2)	42	1	155	6	76	2			heat shock protein 90	chaperone	heat shock protein 90-alpha isoform 2
GB14791-PA	XP_392639.1	48100966	409114								327	11					ATP synthase subunit	ATP synthesis	bellwether CG3612-PA isoform 1
GB14798-PA	XP_393605.1	48142692	410122	SF 21	228	33(30)	383	17(14)	421	10	274	5			250	14(14)	Glyceraldehyde-3-phosphate dehydrogenase 2	C metabolism	Glyceraldehyde-3-phosphate dehydrogenase 2
GB14803-PA	XP_393963.2	66524360	410484						733	22	646	26					Alpha,alpha-trehalase	C metabolism	Trehalase precursor (Alpha,alpha-trehalase)
GB14852-PA	XP_392933.2	66537940	409418	SF 8	249	34(38)	298	13(8)	121	5	130	4	119	4			heat shock protein 8 isoform 1	chaperone	heat shock protein 8 isoform 1
GB14970-PA	XP_393229.3	110749723	409731	SF 20			68	8(3)									Muscle-specific protein 300	unknown	Muscle-specific protein 300
GB14972-PA	XP_393517.1	48140590	410032	SF 14	65	5(4)											thioredoxin reductase	AntiOx	thioredoxin reductase
GB15016-PA	XP_393090.3	110754998	409587	SF 9			80	5(2)			94	3					Heat shock protein cognate 3	chaperone	Heat shock protein cognate 3
GB15039-PA	XP_625056.2	110761968	552678	SF 15	99	19(16)	278	14(8)	696	18	631	22					Enolase	C metabolism	Enolase CG17654-PA, isoform A, partial
GB15044-PA	XP_392060.2	66524882	408516						100	4	126	3	154	3			Phosphatidylethanolamine-binding protein	lipid metabolism	CG6180-PA isoform 2
GB15049-PA	XP_396399.2	66500225	412948								212	7					Delta-1-pyrroline-5-carboxylate synthetase	AA metabolism	CG7470-PA
GB15052-PA	XP_625114.1	66550890	552736	SF 27 & SF 28	93	10(8)	270	11(9)	265	13	121	5					Phosphoglyceromutase	C metabolism	Phosphoglyceromutase CG1721-PA, isoform A
					151	23(19)
GB15171-PA	XP_394060.3	110763628	410582	SF 30			75	3(2)	518	21					807	41(37)	Ornithine aminotransferase precursor	AA metabolism	Ornithine aminotransferase precursor
GB15202-PA	XP_624271.1	66531474	551882						53	2							DJ-1, neuroprotective transcriptional co-activator	signalling	dj-1 CG1349-PA
GB15226-PA	XP_394769.2	66515294	411295	SF 26	53	7(6)	116	5(4)	51	1							Vacuolar ATPase subunit D 1	ATP/transport	Vacuolar ATP synthase subunit D 1
GB15291-PA	XP_625078.1	66554156	552699								84	3					ATP synthase gamma subunit	ATP synthesis	ATP synthase gamma chain, mitochondrial precursor
GB15463-PA	XP_001121298.1	110748959	725455						76	2					600	31(30)	Aldolase	C metabolism	Aldolase CG6058-PA, isoform A
GB15543-PA	XP_393999.2	66523770	410520						152	3			140	3			Malate/L-lactate dehydrogenases	C metabolism	Malate/L-lactate dehydrogenases: VF13D12L.3
GB15582-PA	XP_392479.1	48096523	408951								99	2					14-3-3 epsilon	signalling	4-3-3 CG31196-PC, isoform C isoform 1
GB15619-PA	XP_623196.2	110751363	550804	SF 10	132	15(13)											Transketolase-like	C metabolism	CG8036-PB, isoform B isoform 2
GB15662-PA	XP_001120613.1	110749015	724721	SF 29 & SF 30	148	10(10)	373	13(11)	481	16	227	11	161	4			unknown	unknown	CG10962-PB, isoform B
					191	17(14)
GB15794-PA	XP_394451.2	66546405	410975								105	5					Cuticlin-1 precursor	structural
GB15855-PA	XP_392963.1	48104680	409451	SF 34	104	7(7)	133	5(5)									thioredoxin-2	AntiOx	thioredoxin-2 CG31884-PA, isoform A
							174	9(7)
GB15888-PA	XP_392359.1	48095863	408827	SF 24	58	4(3)			121	2	44	1					Carbonic anhydrase	C metabolism	Carbonic anhydrase 1 CG7820-PA
GB16072-PA	XP_392993.2	66550870	409485	SF 4	83	17(14)	217	8(7)	50	1	34	1					Iron regulatory protein 1B	signalling/AntiOx	Iron regulatory protein 1B CG6342-PA
GB16178-PA	XP_396660.2	66520994	413211	SF 20			60	3(2)									Neuropeptide Y receptor	signalling	CG10823-PA, isoform A
GB16218-PA	XP_395275.2	66559229	411808								116	5					proline oxidase	AA metabolism	sluggish A CG1417-PA, isoform A
GB16324-PA	NP_001019868.1	67010041	409873						1290	38	1429	46					Major royal jelly protein 9	Royal Jelly	Major royal jelly protein 9
GB16429-PA	XP_623552.1	66499293	551154	SF12 & SF 13	205	8(8)	69	4(4)	173	5	56	2	584	15			Glucose-6-phosphate isomerase	C metabolism	Glucose-6-phosphate isomerase (GPI
					53	3(3)
GB16448-PA	XP_623449.2	110766532	409533						115	2	100	3	408	11			Annexin IX	structural	Annexin IX CG5730-PC, isoform C isoform 1
GB16464-PA	XP_392478.2	66513092	408950	SF 23			181	8(6)		1	229	9					malate dehydrogenase	C metabolism	Mitochondrial malate dehydrogenase precursor
GB16485-PA	XP_394036.1	48098315	410557								78	2					ATP synthase D chain	ATP synthesis	ATP synthase D chain, mitochondrial
GB16515-PA	XP_396209.3	110768389	412756	SF 14			60	4(3)									ATP dependent DNA helicase	DNA/RNA	Bloom syndrome protein homolog
GB16568-PA	XP_624987.1	66534766	552610								37	3	87	2			Cytochrome c oxidase subunit	electron transport	CG11015-PA: Cytochrome c oxidase subunit
GB16577-PA	XP_394525.3	110755759	411052								115	3					Sialin, inorganic phosphate cotransporter	Transport	hypothetical protein
GB16716-PA	XP_001120937.1	110748765	725041								1222	43					Leucine-rich repeat-containing protein	signalling	CG8561-PA
GB16951-PA	XP_395280.3	110761561	411813	SF 10			75	4(2)									Malic enzyme	C metabolism	Malic enzyme CG10120-PB, isoform B isoform 1,
GB16986-PA	XP_623995.1	66511507	551600						132	4	179	9					Endochitinase precursor	cell wall degradation, antifungal	CG9307-PA isoform 2
GB17056-PA	XP_393381.2	66534750	409890	SF 32			298	13(11)	137	5	99	3					Cyclophilin 1	chaperone	Cyclophilin 1:CG9916-PA
GB17113-PA	-	-	724724	SF 6	314	14(10)	125	6(4)	118	3	134	4					phosphofructokinase	C metabolism	phosphofructokinase
GB17311-PA	XP_624608.2	110766503	552228						57	1	45	2	198	4			unknown	unknown	similar to CG8444-PA
GB17473-PA	NP_001090623.1	148224276	726117	SF 30 & SF 31	81	4(2)	273	10(8)	334	13	177	10	165	13			triosephosphate isomerase 1	C metabolism	triosephosphate isomerase 1
					83	5(4)
GB17480-PA	-	-	409055		48	10(7)			112	3	72	2					vacuolar ATPase subunit h	ATP/transport	vacuolar ATP synthase subunit h
					48	10(7)
GB17499-PA	NP_001010975.1	58531215	406075								59	4					ADP/ATP translocase	ATP/transport	ADP/ATP translocase
GB17500-PA	XP_001121746.1	110755329	725960								827	20					hypothetical protein	unknown	hypothetical protein
GB17641-PA	XP_392720.2	66563168	409196	SF 15	66	3(3)			75	2	40	1					Alanine aminotransferase 2	AA metabolism	CG1640-PA, isoform A isoform 1
GB17673-PA	XP_391944.3	110762380	408396	SF 1			67	6(4)									Talin-1	structural	rhea CG6831-PA
GB17681-PA	XP_393368.1	48137684	406122	SF 18	119	21(18)	350	19(17)					109	4			Actin-5C isoform 1	structural	Actin-5C isoform 1
GB18109-PA	XP_624353.1	66525576	551968						58	1					315	16(16)	Aldose reductase (NADP+)	C metabolism	CG6084-PA, isoform A isoform 1
GB18662-PA	XP_393575.3	110750756	410087								85	4					Alpha-crystallin, small HSP	chaperone	Protein lethal(2)essential for life
GB18727-PA	XP_394487.2	66506786	411014	SF 21	99	16(15)	244	8(8)	203	6	172	9					malate dehydrogenase	C metabolism	CG5362-PA isoform 1:malate dehydrogenases
GB18844-PA	XP_001122661.1	110775909	726943	SF 17	57	6(5)			91	3	108	3					Glutamate oxaloacetate transaminase 1	AA metabolism	Glutamate oxaloacetate transaminase 1
					138	15(13)
GB18917-PA	XP_001120072.1	110751158	725718						49	1	61	2					Cofilin/actin-depolymerizing factor homolog	structural	Cofilin/actin-depolymerizing factor homolog
GB18955-PA	XP_001120847.1	110756698	726269						189	7	176	8	41	1			Phospholipid hydroperoxide glutathione peroxidase	AntiOx	Phospholipid hydroperoxide glutathione peroxidase, mitochondrial precursor
GB18969-PA	XP_392899.2	66547450	409384	SF 11	39	4(3)					175	6					heat shock protein 60	chaperone	60 kDa heat shock protein
GB19030-PA	XP_624401.2	110763386	552018	SF 21	148	7(7)			96	3	91	5					Aldo/keto reductase family protein	C metabolism	CG10638-PA, isoform A isoform 1: Aldo/keto reductase family
GB19171-PA	XP_624112.1	66531434	551721	SF 14	466	37(34)	859	28(23)	553	24	506	21					Vacuolar ATPase 55kD B subunit	ATP/transport	Vacuolar H+-ATPase 55kD B subunit CG17369-PB
							358	12(10)
GB19247-PA	XP_392691.2	66508439	409167	SF 4	69	4(4)											Elongation factor 2, isoform 1	DNA/RNA	Elongation factor 2 (EF-2) isoform 1
GB19255-PA	XP_392084.1	48098542	408538	SF 27			54	5(3)									Osiris 14 CG1155-PA	unknown	Osiris 14 CG1155-PA
GB19293-PA	XP_391823.1	48096996	408270	SF 33	68	2(2)			57	2	103	4					Cytochrome c	electron transport	Cytochrome c proximal CG17903-PA
GB19380-PA	XP_393445.2	66548188	409954						105	3	50	1					thioredoxin peroxidase 1	AntiOx	thioredoxin peroxidase 1 CG1633-PA, isoform A isoform 1
GB19387-PA	XP_623403.1	66525954	551005						125	8	65	4			394	33(33)	Hexokinase A, isoform A	C metabolism	Hexokinase A CG3001-PA, isoform A
GB19460-PA	XP_623342.2	110748949	550785	SF 19	254	27(25)	431	15(14)	257	7	475	15					Aldolase, isoform F	C metabolism	Aldolase CG6058-PF, isoform F
GB19662-PA	XP_001122741.1	110766389	727028						112	8							juvenile hormone binding protein	small molecular binding protein	CG14661-PA
GB19729-PA	XP_001120432.1	110760474	724543	SF 33	119	7(7)			120	2							Cytochrome c	electron transport	Cytochrome c, somatic
GB19745-PA	NP_001011572.1	58585086	406078						96	5							Transferrin	small molecular binding protein	Transferrin
GB20017-PA	XP_392892.2	66534286	409377	SF 4			199	9(7)									endoplasmic reticulum ATPase	ATP/transport	similar to TER94 CG2331-PA, isoform A isoform
GB30268-PA	XP_624662.1	66534655		SF 31	198	7(6)	336	13(11)	197	10	166	8					glutathione S transferase S1	AntiOx	glutathione S transferase S1
GB30569-PA		AmeLG8_WGA346_4 [LG8]							2096	61	1198	66					hypothetical protein	unknown	ENSANGP00000005723
