# Supplementary material for: Insights into female sperm storage from the spermathecal fluid proteome of the honeybee Apis mellifera
Source: Genome Biol. 2009 Jun 18;10(6):R67. doi: 10.1186/gb-2009-10-6-r67 (PMC2718501; doi:10.1186/gb-2009-10-6-r67)
Supplement: Additional data file 2 — MS/MS spectra derived from trypsinated peptides of spermathecal fluid proteins were matched using Mascot (Matrix Sciences) against Honey Bee PreRelease 2.0. In each case 'Spectra' is the number of spectra matching to each protein as outlined in Materials and methods. Bee genome GB number and the corresponding RefSeq protein GI from NCBI are given. [file gb-2009-10-6-r67-S2.xls]

## Sheet: Sheet1
Additional data file 2 – Peptide counts from mated and virgin spermathecal fluid using tandem MS analysis of gel-free analyses of tryptic peptides MS/MS spectra were derived from trypsinated peptides of spermathecal fluid proteins were matched using Mascot (Matrix Sciences) against HoneyBeeHoney bee PreRelease 2.0. In each case 'Spectra' is the number of spectra matching to each protein as outlin…
Locus	RefSeq RNA acc	RefSeq RNA gi	RefSeq Protein acc	RefSeq Protein gi	Mated	Virgin	Dm	Protein Functional Description	Functional Group
					Spectra No.	Spectra No.	Match
GB10009-PA	XM_396338.3	110763687	XP_396338.2	66524874	20	16	CG1913	Tubulin alpha-1 chain	structural
GB10091-PA	XM_396702.2	66516451	XP_396702.1	48132776		11	CG7802	Cuticlin-1 precursor	structural
GB10122-PA	XM_394038.2	110762982	XP_394038.2	110762983	14	25	CG9277	Tubulin, beta, 2	structural
GB10133-PA	XM_392913.3	110758515	XP_392913.2	66513527	2		CG11793	Superoxide dismutase	AntiOx
GB10275-PA	XM_392313.3	110756179	XP_392313.1	48095525	19	46	CG9277	Tubulin isoform B	structural
GB10355-PA	NM_001011607.1	58585153	NP_001011607.1	58585154	4	10	nomatch	Melittin	Bee Venom
GB10397-PA	XM_001119884.1	110750753	XP_001119884.1	110750754		3	CG4533	Alpha-crystallin	chaperone
GB10467-PA	XM_396131.3	110755552	XP_396131.3	110755553	13		CG4233	aspartate aminotransferase 2 precursor	AA metabolism
GB10498-PA	XM_624358.2	110768265	XP_624361.1	66535082	6	3	CG11765	Peroxiredoxin	AntiOx
GB10514-PA	XM_391936.3	110761818	XP_391936.2	66521545	25	19	CG1913	alpha tubulin	structural
GB10536-PA			NP_001035313.1	94158822		13	no match	odorant binding protein 14	small molecular binding protein
GB10695-PA	XM_624387.2	110776087	XP_624390.1	66548684	18	20	CG7070	Pyruvate kinase	C metabolism
GB10800-PA	XM_392814.2	66563289	XP_392814.2	66563290			CG8977	T-complex protein 1	chaperone
GB10836-PA	XM_623196.2	110750877	XP_623199.1	66505007			CG6603	HSP70	chaperone
GB10973-PA	NM_001011603.1	58585145	NP_001011603.1	58585146	21	11	CG32031	Arginine kinase	AA metabolism
GB10989-PA	XM_623492.2	110759746	XP_623495.1	66515272	32	36	CG3762	Vacuolar ATPase catalytic subunit A,	ATP/transport
GB10992-PA	XM_623080.2	110766365	XP_623083.1	66530142			CG8322	ATP citrate lyase isoform A	C metabolism
GB11056-PA	XM_395047.3	110763825	XP_395047.3	110763826	23	13	CG3127	Phosphoglycerate kinase isoform 1	C metabolism
GB11059-PA	XM_392490.3	110758757	XP_392490.3	110758758			CG11064	Retinoid- and fatty-acid binding protein	lipid metabolism
GB11282-PA	XM_396252.2	66512736	XP_396252.2	66512737	6	8	CG1071	Moesin isoform D	structural
GB11380-PA	XM_395359.3	110756583	XP_395359.3	110756584	8	3	CG8048	Vacuolar H+ ATPase 44kD C subunit	ATP/transport
GB11461-PA	XM_395535.3	110773243	XP_395535.2	66536233			CG4347	UTP-glucose-1-phosphate uridylyltransferase	C metabolism
GB11665-PA	XM_396769.3	110759046	XP_396769.2	66514614	67	42	CG1780	Chitinase-like protein	cell wall degradation, antifungal
GB11876-PA	XM_623720.2	110760992	XP_623723.2	110760993		16	CG8756	LDLa domain containing chitin binding protein	cell wall degradation, antifungal
GB11920-PA	XM_394469.2	66506579	XP_394469.1	48095543			CG3401	Tubulin	structural
GB11987-PA	XM_001122364.1	110764399	XP_001122364.1	110764400	6		no match	unknown	unknown
GB12029-PA	XM_625097.2	110760197	XP_625100.1	66517659			CG1532	Glyoxalase domain-containing protein	AntiOx
GB12113-PA	XM_623722.2	110761754	XP_623725.1	66521459		14	CG6647	porin	Transport
GB12447-PA	XM_393642.3	110766148	XP_393642.3	110766149			CG5061	CAP, adenylate cyclase-associated protein 1	ATP related
GB12488-PA	XM_391994.3	110762566	XP_391994.1	48098039		12	CG9244	Aconitase	C metabolism
GB12562-PA	XM_391968.3	110762176	XP_391968.2	66522463	6	3	CG10513	hypothetical protein	unknown
GB12573-PA	XM_393545.3	110761853	XP_393545.2	66521738	2	29	CG3861	citrate synthase	C metabolism
GB12586-PA	XM_623828.2	110767346	XP_623831.1	66531851		10	CG6988	Protein disulfide-isomerase precursor	AntiOx/Chaperone
GB12614-PA	XM_623484.2	110757103	XP_623487.1	66509769	11		CG18290	Actin	structural
GB12741-PA	XM_623081.2	110758054	XP_623084.1	66530423		12	CG3752	Aldehyde dehydrogenase	C metabolism
GB12818-PA	XM_001120346.1	110749633	XP_001120346.1	110749634		5	CG31618	Histone 2A	DNA/RNA
GB12913-PA	XM_625095.2	110764819	XP_625098.1	66556287	11	15	CG1088	Vacuolar proton pump E subunit	ATP/transport
GB12949-PA	XM_625087.2	110761830	XP_625090.1	66547531	1	4	CG3724	6-phosphogluconate dehydrogenase	C metabolism
GB12951-PC	XM_391841.3	110760350	XP_391841.1	48097086	5	3	CG17870	14-3-3-like protein	Signalling
GB13049-PA	XM_394471.1	48095546	XP_394471.1	48095547	17		CG9277	Tubulin, beta, 2	structural
GB13058-PA	XM_397138.3	110763781	XP_397138.3	110763782	6		no match	Dihydroxyacetone kinase 2	C metabolism
GB13229-PA	XM_393687.3	110760289	XP_393687.3	110760290			CG30084	PDZ and LIM domain protein	structural
GB13237-PA	XM_395366.2	66561329	XP_395366.2	66561330	4	6	CG5165	Phosphogluconate mutase	C metabolism
GB13499-PA	XM_624343.2	110756237	XP_624346.1	66553147	7	3	CG6213	Vacuolar ATPase subunit G	ATP/transport
GB13596-PA	XM_624153.2	110762901	XP_624156.2	110762902		47	CG11154	ATP synthase	ATP synthesis
GB13778-PA	XM_623564.2	110755197	XP_623567.2	110755198			CG33196	unknown	unknown
GB13882-PA	XM_394662.3	110758427	XP_394662.3	110758428	13		CG10160	L-lactate dehydrogenase	C metabolism
GB13955-PA	XM_397463.3	110760230	XP_397463.2	66517612	13	14	CG14222	N-acetyltransferase 5	C metabolism
GB13999-PA	NM_001011578.1	58585103	NP_001011578.1	58585104	57	89	CG31150	Vitellogenin	structural
GB14012-PA	XM_396960.3	110763233	XP_396960.2	66525867		7	CG9090	phosphate carrier	Transport
GB14517-PA	XM_623670.2	110764716	XP_623673.2	110764717	8	10	CG7176	Isocitrate dehydrogenase	C metabolism
GB14548-PA	XM_396933.3	110769876	XP_396933.1	48138800	20	24	CG7780	Deoxyribonuclease II	DNA/RNA
GB14639-PA	NM_001011564.1	58585069	NP_001011564.1	58585070	4	6	CG1629	Major royal jelly protein 8	Royal Jelly
GB14758-PA	XM_392456.3	110758211	XP_392456.3	110758212	2	8	CG1242	heat shock protein 90	chaperone
GB14791-PA	XM_392639.3	110772881	XP_392639.1	48100966		31	CG3612	ATP synthase subunit	ATP synthesis
GB14798-PA	XM_393605.3	110760423	XP_393605.1	48142692	13	14	CG12055	Glyceraldehyde-3-phosphate dehydrogenase 2	C metabolism
GB14803-PA	XM_393963.2	66524359	XP_393963.2	66524360	57	65	CG9364	Alpha,alpha-trehalase	C metabolism
GB14852-PA	XM_392933.3	110773747	XP_392933.2	66537940	11	17	CG4264	heat shock protein 8 isoform 1	chaperone
GB14970-PA	XM_393229.3	110749722	XP_393229.3	110749723			CG18251	Muscle-specific protein 300	unknown
GB14972-PA	XM_393517.3	110748923	XP_393517.1	48140590			CG2151	thioredoxin reductase	AntiOx
GB15016-PA	XM_393090.3	110754997	XP_393090.3	110754998	2	17	CG4147	Heat shock protein cognate 3	chaperone
GB15039-PA	XM_625053.2	110761967	XP_625056.2	110761968	33	39	CG17654	Enolase	C metabolism
GB15044-PA	XM_392060.3	110763672	XP_392060.2	66524882	7	5	CG6180	Phosphatidylethanolamine-binding protein	lipid metabolism
GB15049-PA	XM_396399.2	66500224	XP_396399.2	66500225		16	CG7470	Delta-1-pyrroline-5-carboxylate synthetase	AA metabolism
GB15052-PA	XM_625111.2	110763162	XP_625114.1	66550890	18	20	CG1721	Phosphoglyceromutase	C metabolism
GB15171-PA	XM_394060.3	110763627	XP_394060.3	110763628	30		CG8782	Ornithine aminotransferase precursor	AA metabolism
GB15202-PA	XM_624268.2	110764954	XP_624271.1	66531474	3		CG1349	DJ-1, neuroprotective transcriptional co-activator	signalling
GB15226-PA	XM_394769.3	110759773	XP_394769.2	66515294	2		CG8186	Vacuolar ATPase subunit D 1	ATP/transport
GB15291-PA	XM_625075.2	110761777	XP_625078.1	66554156		5	CG7610	ATP synthase gamma subunit	ATP synthesis
GB15463-PA	XM_001121298.1	110748958	XP_001121298.1	110748959	6		CG6058	Aldolase	C metabolism
GB15543-PA	XM_393999.2	66523769	XP_393999.2	66523770	5		CG10512	Malate/L-lactate dehydrogenases	C metabolism
GB15582-PA	XM_392479.3	110757990	XP_392479.1	48096523	8	5	CG31196	14-3-3 epsilon	signalling
GB15619-PA	XM_623193.2	110751362	XP_623196.2	110751363			CG8036	Transketolase-like	C metabolism
GB15662-PA	XM_001120613.1	110749014	XP_001120613.1	110749015	29	24	CG10962	unknown	unknown
GB15794-PA	XM_394451.2	66546404	XP_394451.2	66546405		11	CG7802	Cuticlin-1 precursor	structural
GB15855-PA	XM_392963.3	110757486	XP_392963.1	48104680			CG31884	thioredoxin-2	AntiOx
GB15888-PA	XM_392359.3	110756534	XP_392359.1	48095863	2	1	CG7820	Carbonic anhydrase	C metabolism
GB16072-PA	XM_392993.3	110763159	XP_392993.2	66550870	7	3	CG6342	Iron regulatory protein 1B	signalling/AntiOx
GB16178-PA	XM_396660.2	66520993	XP_396660.2	66520994			CG5811	Neuropeptide Y receptor	signalling
GB16218-PA	XM_395275.3	110748760	XP_395275.2	66559229		11	CG1417	proline oxidase	AA metabolism
GB16324-PA	NM_001024697.1	67010040	NP_001019868.1	67010041	57	69	CG1629	Major royal jelly protein 9	Royal Jelly
GB16429-PA	XM_623549.2	110748989	XP_623552.1	66499293	21	14	CG8251	Glucose-6-phosphate isomerase	C metabolism
GB16448-PA	XM_623446.2	110766531	XP_623449.2	110766532	4	5	CG5730	Annexin IX	structural
GB16464-PA	XM_392478.3	110757991	XP_392478.2	66513092	1	24	CG7998	malate dehydrogenase	C metabolism
GB16485-PA	XM_394036.3	110762965	XP_394036.1	48098315		4	CG6030	ATP synthase D chain	ATP synthesis
GB16515-PA	XM_396209.3	110768388	XP_396209.3	110768389			CG31916	ATP dependent DNA helicase	DNA/RNA
GB16568-PA	XM_624984.2	110764064	XP_624987.1	66534766		12	CG11015	Cytochrome c oxidase subunit	electron transport
GB16577-PA	XM_394525.3	110755758	XP_394525.3	110755759		7	CG3036	Sialin, inorganic phosphate cotransporter	Transport
GB16716-PA	XM_001120937.1	110748764	XP_001120937.1	110748765		91	CG8561	Leucine-rich repeat-containing protein	signalling
GB16951-PA	XM_395280.3	110761560	XP_395280.3	110761561			CG10120	Malic enzyme	C metabolism
GB16986-PA	XM_623992.2	110757656	XP_623995.1	66511507	8	15	CG9307	Endochitinase precursor	cell wall degradation, antifungal
GB17056-PA	XM_393381.3	110764059	XP_393381.2	66534750	5	4	CG9916	Cyclophilin 1	chaperone
GB17113-PA	XR_014894.1	110760346	-	-	14	8	CG4001	phosphofructokinase	C metabolism
GB17311-PA	XM_624605.2	110766502	XP_624608.2	110766503	3	3	CG8444	unknown	unknown
GB17473-PA	NM_001097154.1	148224275	NP_001090623.1	148224276	18	16	CG2171	triosephosphate isomerase 1	C metabolism
GB17480-PA	XR_014999.1	110757796	-	-	14	7	CG17332	vacuolar ATPase subunit h	ATP/transport
GB17499-PA	NM_001010975.1	58531214	NP_001010975.1	58531215		8	CG16944	ADP/ATP translocase	ATP/transport
GB17500-PA	XM_001121746.1	110755328	XP_001121746.1	110755329		29	no match	hypothetical protein	unknown
GB17641-PA	XM_392720.3	110758600	XP_392720.2	66563168	7	1	CG1640	Alanine aminotransferase 2	AA metabolism
GB17673-PA	XM_391944.3	110762379	XP_391944.3	110762380			CG6831	Talin-1	structural
GB17681-PA	XM_393368.3	110758329	XP_393368.1	48137684	18	13	CG4027	Actin-5C isoform 1	structural
GB18109-PA	XM_624350.2	110763369	XP_624353.1	66525576	8		CG6084	Aldose reductase (NADP+)	C metabolism
GB18662-PA	XM_393575.3	110750755	XP_393575.3	110750756		12	CG4533	Alpha-crystallin, small HSP	chaperone
GB18727-PA	XM_394487.3	110756082	XP_394487.2	66506786	12	13	CG5362	malate dehydrogenase	C metabolism
GB18844-PA	XM_001122661.1	110775908	XP_001122661.1	110775909	8	12	CG8430	Glutamate oxaloacetate transaminase 1	AA metabolism
GB18917-PA	XM_001120072.1	110751157	XP_001120072.1	110751158	2	3	CG4254	Cofilin/actin-depolymerizing factor homolog	structural
GB18955-PA	XM_001120847.1	110756697	XP_001120847.1	110756698	14	17	CG12013	Phospholipid hydroperoxide glutathione peroxidase	AntiOx
GB18969-PA	XM_392899.3	110763844	XP_392899.2	66547450		10	CG12101	heat shock protein 60	chaperone
GB19030-PA	XM_624398.2	110763385	XP_624401.2	110763386	6	8	CG10638	Aldo/keto reductase family protein	C metabolism
GB19171-PA	XM_624109.2	110764393	XP_624112.1	66531434	29	51	CG17369	Vacuolar ATPase 55kD B subunit	ATP/transport
GB19247-PA	XM_392691.3	110756540	XP_392691.2	66508439			CG2238	Elongation factor 2, isoform 1	DNA/RNA
GB19255-PA	XM_392084.3	110763351	XP_392084.1	48098542			CG1155	Osiris 14 CG1155-PA	unknown
GB19293-PA	XM_391823.3	110760481	XP_391823.1	48096996	6	5	CG17903	Cytochrome c	electron transport
GB19380-PA	XM_393445.3	110761526	XP_393445.2	66548188	4	1	CG1633	thioredoxin peroxidase 1	AntiOx
GB19387-PA	XM_623400.2	110763113	XP_623403.1	66525954	11	10	CG3001	Hexokinase A, isoform A	C metabolism
GB19460-PA	XM_623339.2	110748948	XP_623342.2	110748949	10	20	CG6058	Aldolase, isoform F	C metabolism
GB19662-PA	XM_001122741.1	110766388	XP_001122741.1	110766389	17		CG2016	juvenile hormone binding protein	small molecular binding protein
GB19729-PA	XM_001120432.1	110760473	XP_001120432.1	110760474	6		CG17903	Cytochrome c	electron transport
GB19745-PA	NM_001011572.1	58585085	NP_001011572.1	58585086	27		CG6186	Transferrin	small molecular binding protein
GB20017-PA	XM_392892.3	110767829	XP_392892.2	66534286			CG2331	endoplasmic reticulum ATPase	ATP/transport
GB30268-PA			XP_624662.1	66534655	20	14	CG8938	glutathione S transferase S1	AntiOx
GB30569-PA				AmeLG8_WGA346_4 [LG8]	110	142		hypothetical protein	no match
