# Supplementary material for: Insights into female sperm storage from the spermathecal fluid proteome of the honeybee Apis mellifera
Source: Genome Biol. 2009 Jun 18;10(6):R67. doi: 10.1186/gb-2009-10-6-r67 (PMC2718501; doi:10.1186/gb-2009-10-6-r67)
Supplement: Additional data file 4 — Abundances are fluorescence signals from microarrays of virgin and mated spermatheca compared to the average signal in the whole fly average data. Data are derived from [41]. [file gb-2009-10-6-r67-S4.xls]

## Sheet: Sheet1
Additional data file 4: Abundances of Drosophila transcripts with sequence similarity to the proteins found in Apis spermatheca. Abundances are fluorescence signals from microarrays of virgin and mated spermatheca compared to the average signal in the whole fly average data. Data are derived from www.flyaltas.org.
Locus	Dm	virgin spermatheca			mated spermateca			fly average		Protein Functional Description	Functional Group
	match	mean	SD	SIG	mean	SD	SIG	mean	SD			Our ID	RefSeq RNA acc	RefSeq RNA gi	RefSeq Protein acc	RefSeq Protein gi
GB10009-PA	CG1913	3066	155	up	3298	100	up	2432	98	Tubulin alpha-1 chain	structural	GB10009-PA	XM_396338.3	110763687	XP_396338.2	66524874
GB10091-PA	CG7802	5	0	down	6	0	down	22	6	Cuticlin-1 precursor	structural	GB10091-PA	XM_396702.2	66516451	XP_396702.1	48132776
GB10122-PA	CG9277	1197	18	down	1682	157	none	1732	26	Tubulin, beta, 2	structural	GB10122-PA	XM_394038.2	110762982	XP_394038.2	110762983
GB10133-PA	CG11793	2537	41	up	2402	117	up	1814	55	Superoxide dismutase	AntiOx	GB10133-PA	XM_392913.3	110758515	XP_392913.2	66513527
GB10275-PA	CG9277	1197	18	down	1682	157	none	1732	26	Tubulin isoform B	structural	GB10275-PA	XM_392313.3	110756179	XP_392313.1	48095525
GB10355-PA	nomatch									Melittin	Bee Venom	GB10355-PA	NM_001011607.1	58585153	NP_001011607.1	58585154
GB10397-PA	CG4533	31	2	down	59	13	down	430	28	Alpha-crystallin	chaperone	GB10397-PA	XM_001119884.1	110750753	XP_001119884.1	110750754
GB10467-PA	CG4233	4141	146	up	2505	155	up	1582	80	aspartate aminotransferase 2 precursor	AA metabolism	GB10467-PA	XM_396131.3	110755552	XP_396131.3	110755553
GB10498-PA	CG11765	1517	110	up	655	57	up	398	40	Peroxiredoxin	AntiOx	GB10498-PA	XM_624358.2	110768265	XP_624361.1	66535082
GB10514-PA	CG1913	3066	155	up	3298	100	up	2432	98	alpha tubulin	structural	GB10514-PA	XM_391936.3	110761818	XP_391936.2	66521545
GB10536-PA	no match									odorant binding protein 14	small molecular binding protein	GB10536-PA			NP_001035313.1	94158822
GB10695-PA	CG7070	3124	48	up	2193	204	none	1718	25	Pyruvate kinase	C metabolism	GB10695-PA	XM_624387.2	110776087	XP_624390.1	66548684
GB10800-PA	CG8977	192	8	down	277	12	down	620	17	T-complex protein 1	chaperone	GB10800-PA	XM_392814.2	66563289	XP_392814.2	66563290
GB10836-PA	CG6603	393	10	none	393	18	none	363	5	HSP70	chaperone	GB10836-PA	XM_623196.2	110750877	XP_623199.1	66505007
GB10973-PA	CG32031	440	10	down	602	43	down	2360	50	Arginine kinase	AA metabolism	GB10973-PA	NM_001011603.1	58585145	NP_001011603.1	58585146
GB10989-PA	CG3762	1473	15	down	1646	92	none	1905	69	Vacuolar ATPase catalytic subunit A,	ATP/transport	GB10989-PA	XM_623492.2	110759746	XP_623495.1	66515272
GB10992-PA	CG8322	16	2	up	20	4	up	2	0	ATP citrate lyase isoform A	C metabolism	GB10992-PA	XM_623080.2	110766365	XP_623083.1	66530142
GB11056-PA	CG3127	1741	86	up	1584	114	up	902	27	Phosphoglycerate kinase isoform 1	C metabolism	GB11056-PA	XM_395047.3	110763825	XP_395047.3	110763826
GB11059-PA	CG11064	6044	158	up	6240	193	up	3103	183	Retinoid- and fatty-acid binding protein	lipid metabolism	GB11059-PA	XM_392490.3	110758757	XP_392490.3	110758758
GB11282-PA	CG1071	1131	24	up	1321	66	up	1040	26	Moesin isoform D	structural	GB11282-PA	XM_396252.2	66512736	XP_396252.2	66512737
GB11380-PA	CG8048	262	11	down	301	7	down	619	16	Vacuolar H+ ATPase 44kD C subunit	ATP/transport	GB11380-PA	XM_395359.3	110756583	XP_395359.3	110756584
GB11461-PA	CG4347	146	12	up	109	14	up	13	2	UTP-glucose-1-phosphate uridylyltransferase	C metabolism	GB11461-PA	XM_395535.3	110773243	XP_395535.2	66536233
GB11665-PA	CG1780	2617	111	up	2499	48	up	1025	32	Chitinase-like protein	cell wall degradation, antifungal	GB11665-PA	XM_396769.3	110759046	XP_396769.2	66514614
GB11876-PA	CG8756	1	0	down	3	0	down	25	6	LDLa domain containing chitin binding protein	cell wall degradation, antifungal	GB11876-PA	XM_623720.2	110760992	XP_623723.2	110760993
GB11920-PA	CG3401	58	3	down	86	7	down	231	10	Tubulin	structural	GB11920-PA	XM_394469.2	66506579	XP_394469.1	48095543
GB11987-PA	no match									unknown	unknown	GB11987-PA	XM_001122364.1	110764399	XP_001122364.1	110764400
GB12029-PA	CG1532	309	9	none	344	22	none	339	16	Glyoxalase domain-containing protein	AntiOx	GB12029-PA	XM_625097.2	110760197	XP_625100.1	66517659
GB12113-PA	CG6647	3179	63	up	3029	73	up	1887	88	porin	Transport	GB12113-PA	XM_623722.2	110761754	XP_623725.1	66521459
GB12447-PA	CG5061	264	8	down	337	35	down	575	15	CAP, adenylate cyclase-associated protein 1	ATP related	GB12447-PA	XM_393642.3	110766148	XP_393642.3	110766149
GB12488-PA	CG9244	1725	67	down	1635	64	down	2232	73	Aconitase	C metabolism	GB12488-PA	XM_391994.3	110762566	XP_391994.1	48098039
GB12562-PA	CG10513	7	2	down	15	1	down	309	68	hypothetical protein	unknown	GB12562-PA	XM_391968.3	110762176	XP_391968.2	66522463
GB12573-PA	CG3861	391	45	down	519	27	down	947	67	citrate synthase	C metabolism	GB12573-PA	XM_393545.3	110761853	XP_393545.2	66521738
GB12586-PA	CG6988	15	1	up	13	1	up	3	1	Protein disulfide-isomerase precursor	AntiOx/Chaperone	GB12586-PA	XM_623828.2	110767346	XP_623831.1	66531851
GB12614-PA	CG18290	45	10	down	58	7	down	1406	105	Actin	structural	GB12614-PA	XM_623484.2	110757103	XP_623487.1	66509769
GB12741-PA	CG3752	3996	150	up	3829	169	up	1411	82	Aldehyde dehydrogenase	C metabolism	GB12741-PA	XM_623081.2	110758054	XP_623084.1	66530423
GB12818-PA	CG31618	55	6	down	28	7	down	1398	181	Histone 2A	DNA/RNA	GB12818-PA	XM_001120346.1	110749633	XP_001120346.1	110749634
GB12913-PA	CG1088	1569	33	down	1706	77	down	1976	32	Vacuolar proton pump E subunit	ATP/transport	GB12913-PA	XM_625095.2	110764819	XP_625098.1	66556287
GB12949-PA	CG3724	992	16	up	642	73	up	335	31	6-phosphogluconate dehydrogenase	C metabolism	GB12949-PA	XM_625087.2	110761830	XP_625090.1	66547531
GB12951-PC	CG17870	42	3	down	45	5	down	190	13	14-3-3-like protein	Signalling	GB12951-PA	XM_391841.3	110760350	XP_391841.1	48097086
GB13049-PA	CG9277	1197	18	down	1682	157	none	1732	26	Tubulin, beta, 2	structural	GB13049-PA	XM_394471.1	48095546	XP_394471.1	48095547
GB13058-PA	no match									Dihydroxyacetone kinase 2	C metabolism	GB13058-PA	XM_397138.3	110763781	XP_397138.3	110763782
GB13229-PA	CG30084	709	25	down	890	72	none	990	54	PDZ and LIM domain protein	structural	GB13229-PA	XM_393687.3	110760289	XP_393687.3	110760290
GB13237-PA	CG5165	4744	165	up	4307	215	up	949	58	Phosphogluconate mutase	C metabolism	GB13237-PA	XM_395366.2	66561329	XP_395366.2	66561330
GB13499-PA	CG6213	1529	29	down	1562	88	down	2247	120	Vacuolar ATPase subunit G	ATP/transport	GB13499-PA	XM_624343.2	110756237	XP_624346.1	66553147
GB13596-PA	CG11154	2981	287	up	2970	161	up	1050	63	ATP synthase	ATP synthesis	GB13596-PA	XM_624153.2	110762901	XP_624156.2	110762902
GB13778-PA	CG33196	56	5	up	98	13	up	22	1	unknown	unknown	GB13778-PA	XM_623564.2	110755197	XP_623567.2	110755198
GB13882-PA	CG10160	600	54	up	370	32	up	76	13	L-lactate dehydrogenase	C metabolism	GB13882-PA	XM_394662.3	110758427	XP_394662.3	110758428
GB13955-PA	CG14222	179	5	down	172	2	down	240	10	N-acetyltransferase 5	C metabolism	GB13955-PA	XM_397463.3	110760230	XP_397463.2	66517612
GB13999-PA	CG31150	932	48	up	735	68	up	109	9	Vitellogenin	structural	GB13999-PA	NM_001011578.1	58585103	NP_001011578.1	58585104
GB14012-PA	CG9090	58	1	down	85	2	down	779	54	phosphate carrier	Transport	GB14012-PA	XM_396960.3	110763233	XP_396960.2	66525867
GB14517-PA	CG7176	2444	174	up	2033	66	none	1828	79	Isocitrate dehydrogenase	C metabolism	GB14517-PA	XM_623670.2	110764716	XP_623673.2	110764717
GB14548-PA	CG7780	1354	58	up	927	118	up	106	15	Deoxyribonuclease II	DNA/RNA	GB14548-PA	XM_396933.3	110769876	XP_396933.1	48138800
GB14639-PA	CG1629	17	1	none	19	2	none	19	1	Major royal jelly protein 8	Royal Jelly	GB14639-PA	NM_001011564.1	58585069	NP_001011564.1	58585070
GB14758-PA	CG1242	1799	170	down	2875	211	none	2930	86	heat shock protein 90	chaperone	GB14758-PA	XM_392456.3	110758211	XP_392456.3	110758212
GB14791-PA	CG3612	6418	138	up	6445	197	up	3102	117	ATP synthase subunit	ATP synthesis	GB14791-PA	XM_392639.3	110772881	XP_392639.1	48100966
GB14798-PA	CG12055	3359	109	up	3158	170	up	2214	33	Glyceraldehyde-3-phosphate dehydrogenase 2	C metabolism	GB14798-PA	XM_393605.3	110760423	XP_393605.1	48142692
GB14803-PA	CG9364	507	15	none	386	83	none	456	19	Alpha,alpha-trehalase	C metabolism	GB14803-PA	XM_393963.2	66524359	XP_393963.2	66524360
GB14852-PA	CG4264	4692	198	up	4930	81	up	3951	105	heat shock protein 8 isoform 1	chaperone	GB14852-PA	XM_392933.3	110773747	XP_392933.2	66537940
GB14970-PA	CG18251	13	2	down	27	4	down	62	5	Muscle-specific protein 300	unknown	GB14970-PA	XM_393229.3	110749722	XP_393229.3	110749723
GB14972-PA	CG2151	279	11	down	300	24	down	863	60	thioredoxin reductase	AntiOx	GB14972-PA	XM_393517.3	110748923	XP_393517.1	48140590
GB15016-PA	CG4147	3531	65	up	3624	231	up	1679	222	Heat shock protein cognate 3	chaperone	GB15016-PA	XM_393090.3	110754997	XP_393090.3	110754998
GB15039-PA	CG17654	3402	97	up	3312	188	up	2323	60	Enolase	C metabolism	GB15039-PA	XM_625053.2	110761967	XP_625056.2	110761968
GB15044-PA	CG6180	1878	25	up	1476	27	up	903	12	Phosphatidylethanolamine-binding protein	lipid metabolism	GB15044-PA	XM_392060.3	110763672	XP_392060.2	66524882
GB15049-PA	CG7470	2361	102	up	2344	98	up	484	3	Delta-1-pyrroline-5-carboxylate synthetase	AA metabolism	GB15049-PA	XM_396399.2	66500224	XP_396399.2	66500225
GB15052-PA	CG1721	225	10	up	242	14	up	116	15	Phosphoglyceromutase	C metabolism	GB15052-PA	XM_625111.2	110763162	XP_625114.1	66550890
GB15171-PA	CG8782	943	49	up	621	69	up	166	11	Ornithine aminotransferase precursor	AA metabolism	GB15171-PA	XM_394060.3	110763627	XP_394060.3	110763628
GB15202-PA	CG1349	123	6	none	116	16	none	149	10	DJ-1, neuroprotective transcriptional co-activator	signalling	GB15202-PA	XM_624268.2	110764954	XP_624271.1	66531474
GB15226-PA	CG8186	626	28	down	703	41	none	859	48	Vacuolar ATPase subunit D 1	ATP/transport	GB15226-PA	XM_394769.3	110759773	XP_394769.2	66515294
GB15291-PA	CG7610	3836	147	up	3267	151	up	1628	54	ATP synthase gamma subunit	ATP synthesis	GB15291-PA	XM_625075.2	110761777	XP_625078.1	66554156
GB15463-PA	CG6058	3605	119	up	3167	210	up	1644	196	Aldolase	C metabolism	GB15463-PA	XM_001121298.1	110748958	XP_001121298.1	110748959
GB15543-PA	CG10512	1841	90	up	1523	70	up	216	16	Malate/L-lactate dehydrogenases	C metabolism	GB15543-PA	XM_393999.2	66523769	XP_393999.2	66523770
GB15582-PA	CG31196	2373	81	up	2164	37	none	2083	60	14-3-3 epsilon	signalling	GB15582-PA	XM_392479.3	110757990	XP_392479.1	48096523
GB15619-PA	CG8036	3696	148	up	3164	169	up	1228	88	Transketolase-like	C metabolism	GB15619-PA	XM_623193.2	110751362	XP_623196.2	110751363
GB15662-PA	CG10962	70	9	up	31	3	up	19	2	unknown	unknown	GB15662-PA	XM_001120613.1	110749014	XP_001120613.1	110749015
GB15794-PA	CG7802	5	0	none	6	0	none	22	6	Cuticlin-1 precursor	structural	GB15794-PA	XM_394451.2	66546404	XP_394451.2	66546405
GB15855-PA	CG31884	735	31	down	1028	60	none	1003	53	thioredoxin-2	AntiOx	GB15855-PA	XM_392963.3	110757486	XP_392963.1	48104680
GB15888-PA	CG7820	587	15	up	527	18	none	478	29	Carbonic anhydrase	C metabolism	GB15888-PA	XM_392359.3	110756534	XP_392359.1	48095863
GB16072-PA	CG6342	1843	56	up	1490	84	up	432	19	Iron regulatory protein 1B	signalling/AntiOx	GB16072-PA	XM_392993.3	110763159	XP_392993.2	66550870
GB16178-PA	CG5811	4	0	none	4	1	none	3	1	Neuropeptide Y receptor	signalling	GB16178-PA	XM_396660.2	66520993	XP_396660.2	66520994
GB16218-PA	CG1417	62	5	down	80	4	down	379	36	proline oxidase	AA metabolism	GB16218-PA	XM_395275.3	110748760	XP_395275.2	66559229
GB16324-PA	CG1629	17	1	none	19	2	none	19	1	Major royal jelly protein 9	Royal Jelly	GB16324-PA	NM_001024697.1	67010040	NP_001019868.1	67010041
GB16429-PA	CG8251	4077	169	up	3391	185	up	1425	88	Glucose-6-phosphate isomerase	C metabolism	GB16429-PA	XM_623549.2	110748989	XP_623552.1	66499293
GB16448-PA	CG5730	1344	68	up	1623	37	up	373	46	Annexin IX	structural	GB16448-PA	XM_623446.2	110766531	XP_623449.2	110766532
GB16464-PA	CG7998	4033	125	up	3614	91	up	2911	77	malate dehydrogenase	C metabolism	GB16464-PA	XM_392478.3	110757991	XP_392478.2	66513092
GB16485-PA	CG6030	1345	92	none	1288	23	down	1622	34	ATP synthase D chain	ATP synthesis	GB16485-PA	XM_394036.3	110762965	XP_394036.1	48098315
GB16515-PA	CG31916	10	1	down	13	0	none	18	1	ATP dependent DNA helicase	DNA/RNA	GB16515-PA	XM_396209.3	110768388	XP_396209.3	110768389
GB16568-PA	CG11015	1706	64	down	1625	45	down	1961	71	Cytochrome c oxidase subunit	electron transport	GB16568-PA	XM_624984.2	110764064	XP_624987.1	66534766
GB16577-PA	CG3036	582	70	none	1255	150	up	377	28	Sialin, inorganic phosphate cotransporter	Transport	GB16577-PA	XM_394525.3	110755758	XP_394525.3	110755759
GB16716-PA	CG8561	6	1	none	7	1	none	9	2	Leucine-rich repeat-containing protein	signalling	GB16716-PA	XM_001120937.1	110748764	XP_001120937.1	110748765
GB16951-PA	CG10120	4206	141	up	2897	223	up	903	17	Malic enzyme	C metabolism	GB16951-PA	XM_395280.3	110761560	XP_395280.3	110761561
GB16986-PA	CG9307	2	0	none	5	2	none	8	2	Endochitinase precursor	cell wall degradation, antifungal	GB16986-PA	XM_623992.2	110757656	XP_623995.1	66511507
GB17056-PA	CG9916	3016	115	none	2822	27	none	2819	125	Cyclophilin 1	chaperone	GB17056-PA	XM_393381.3	110764059	XP_393381.2	66534750
GB17113-PA	CG4001	652	25	up	611	28	up	465	26	phosphofructokinase	C metabolism	GB17113-PA	XR_014894.1	110760346	-	-
GB17311-PA	CG8444	781	35	none	797	44	none	908	38	unknown	unknown	GB17311-PA	XM_624605.2	110766502	XP_624608.2	110766503
GB17473-PA	CG2171	4059	202	up	3927	104	up	2118	55	triosephosphate isomerase 1	C metabolism	GB17473-PA	NM_001097154.1	148224275	NP_001090623.1	148224276
GB17480-PA	CG17332	1889	33	up	1857	37	up	917	43	vacuolar ATPase subunit h	ATP/transport	GB17480-PA	XR_014999.1	110757796	-	-
GB17499-PA	CG16944	5595	137	up	5280	285	up	4210	254	ADP/ATP translocase	ATP/transport	GB17499-PA	NM_001010975.1	58531214	NP_001010975.1	58531215
GB17500-PA	no match									hypothetical protein	unknown	GB17500-PA	XM_001121746.1	110755328	XP_001121746.1	110755329
GB17641-PA	CG1640	2172	46	up	1945	179	up	839	25	Alanine aminotransferase 2	AA metabolism	GB17641-PA	XM_392720.3	110758600	XP_392720.2	66563168
GB17673-PA	CG6831	384	31	none	604	41	none	453	45	Talin-1	structural	GB17673-PA	XM_391944.3	110762379	XP_391944.3	110762380
GB17681-PA	CG4027	371	52	down	666	101	down	2759	115	Actin-5C isoform 1	structural	GB17681-PA	XM_393368.3	110758329	XP_393368.1	48137684
GB18109-PA	CG6084	2815	263	up	1657	227	none	1321	32	Aldose reductase (NADP+)	C metabolism	GB18109-PA	XM_624350.2	110763369	XP_624353.1	66525576
GB18662-PA	CG4533	31	2	down	59	13	down	430	28	Alpha-crystallin, small HSP	chaperone	GB18662-PA	XM_393575.3	110750755	XP_393575.3	110750756
GB18727-PA	CG5362	4416	134	up	4037	161	up	2081	36	malate dehydrogenase	C metabolism	GB18727-PA	XM_394487.3	110756082	XP_394487.2	66506786
GB18844-PA	CG8430	2619	72	up	1382	99	up	722	66	Glutamate oxaloacetate transaminase 1	AA metabolism	GB18844-PA	XM_001122661.1	110775908	XP_001122661.1	110775909
GB18917-PA	CG4254	2659	71	down	2842	139	none	3299	152	Cofilin/actin-depolymerizing factor homolog	structural	GB18917-PA	XM_001120072.1	110751157	XP_001120072.1	110751158
GB18955-PA	CG12013	3089	151	up	2872	95	up	917	53	Phospholipid hydroperoxide glutathione peroxidase	AntiOx	GB18955-PA	XM_001120847.1	110756697	XP_001120847.1	110756698
GB18969-PA	CG12101	992	75	none	1246	92	none	1191	40	heat shock protein 60	chaperone	GB18969-PA	XM_392899.3	110763844	XP_392899.2	66547450
GB19030-PA	CG10638	4	1	down	7	1	down	13	0	Aldo/keto reductase family protein	C metabolism	GB19030-PA	XM_624398.2	110763385	XP_624401.2	110763386
GB19171-PA	CG17369	982	94	none	1009	39	none	1071	23	Vacuolar ATPase 55kD B subunit	ATP/transport	GB19171-PA	XM_624109.2	110764393	XP_624112.1	66531434
GB19247-PA	CG2238	5165	208	up	5308	240	up	3938	256	Elongation factor 2, isoform 1	DNA/RNA	GB19247-PA	XM_392691.3	110756540	XP_392691.2	66508439
GB19255-PA	CG1155	13	1	none	8	4	none	27	11	Osiris 14 CG1155-PA	unknown	GB19255-PA	XM_392084.3	110763351	XP_392084.1	48098542
GB19293-PA	CG17903	2354	149	none	2442	167	none	2732	119	Cytochrome c	electron transport	GB19293-PA	XM_391823.3	110760481	XP_391823.1	48096996
GB19380-PA	CG1633	1026	33	down	1189	50	down	2266	88	thioredoxin peroxidase 1	AntiOx	GB19380-PA	XM_393445.3	110761526	XP_393445.2	66548188
GB19387-PA	CG3001	888	53	up	1053	117	up	391	12	Hexokinase A, isoform A	C metabolism	GB19387-PA	XM_623400.2	110763113	XP_623403.1	66525954
GB19460-PA	CG6058	3605	119	up	3176	210	up	1644	196	Aldolase, isoform F	C metabolism	GB19460-PA	XM_623339.2	110748948	XP_623342.2	110748949
GB19662-PA	CG2016	9	1	down	8	1	down	45	6	juvenile hormone binding protein	small molecular binding protein	GB19662-PA	XM_001122741.1	110766388	XP_001122741.1	110766389
GB19729-PA	CG17903	2354	149	none	2442	167	none	2732	119	Cytochrome c	electron transport	GB19729-PA	XM_001120432.1	110760473	XP_001120432.1	110760474
GB19745-PA	CG6186	71	8	none	35	6	none	154	44	Transferrin	small molecular binding protein	GB19745-PA	NM_001011572.1	58585085	NP_001011572.1	58585086
GB20017-PA	CG2331	1652	87	none	1497	28	none	1453	62	endoplasmic reticulum ATPase	ATP/transport	GB20017-PA	XM_392892.3	110767829	XP_392892.2	66534286
GB30268-PA	CG8938	1000	19	up	714	43	none	627	40	glutathione S transferase S1	AntiOx	GB30268-PA			XP_624662.1	66534655
GB30569-PA	no match									hypothetical protein	unknown	GB30569-PA				AmeLG8_WGA346_4 [LG8]
